# Supplementary material for: Does shrub encroachment reduce foraging grass abundance through plant-plant competition in Lesotho mountain rangelands?
Source: PeerJ. 2022 Aug 12;10:e13597. doi: 10.7717/peerj.13597 (PMC9377333; doi:10.7717/peerj.13597)
Supplement: Supplemental Information 3 — Data are provided on species identity and richness for each sampled quadrat. [file peerj-10-13597-s003.xlsx]

## Sheet: Sheet1
quadrat	no spp	months since deshrubbing	Bromus sp	Aristidia distica	clover sp.	fuzzy gentleman	Berkheya sisifolia	Chrysochoma siliata	Fake chrysocoma forb 1	Un-IDed forb	sedge	Senecio sp	Scabiosa columbaria	Gazania krebsiana	Fingeruthia sp.	Helichrysum trilineatum	Thimeda triandra	Festuca caprina	forb with grass-like flower	cosmopolitan rosette herb 1	cosmopolitan rosette herb 2	cosmopoltian rosette herb 3	Forb 1	Forb 2 bluish	un-IDed grass	mat shrub	white flower A	succulent	Fake chrysocoma forb 2	lichen	Erograstus curliva	Yellow tall flower	moss	little purple complex flower	creeping forb	matted forb	forb with long thin leaves	tiny blue flower	other nettle	white Senecio	Wahlenbergia cuspidate		SUM	new spp	sum
1	8	2	1	1	1	1	1	1	1	1																																	8	8	8
2	8	2		1	1				1		1	1	1																															3	11
3	8	2		1	1	1		1					1	1	1	1																												3	14
4	15	2		1	1	1		1	1		1	1	1			1	1	1	1	1	1	1																						6	20
5	9	2		1	1	1	1	1			1	1											1	1																				2	22
6	8	2			1	1	1				1	1	1					1							1																			1	23
7	14	2		1	1	1			1			1	1			1		1			1	1				1	1	1																3	26
8	10	5		1	1	1				1	1	1	1							1				1			1		1															1	27
9	11	5			1	1			1	1	1	1	1																	1	1	1	1											4	31
10	10	5		1	1			1	1				1											1	2									1	1									2	33
11	12	5		1	1	1		1	1		1	1	1			1	1																			1	1							2	35
12	11	5		1	1	1		1	1			1	1			1		1		1																		1						1	36
13	12	5	1	1	1	1	1		1			1	1							1				1															1	1				2	38
14	9	5		1	1	1	1		1		1									1																				1	1			1	39
15	6	5			1	1		1				1													2																			0	39
order appearance in dataset			1	2	3	4	5	6	8	9	10	11	12	13	14	15	16	17	18	19	20	21	22	23	24	25	26	27	7	28	29	30	31	32	33	34	35	36	37	38	39			39
sum			2	12	15	13	5	8	10	3	8	11	11	1	1	5	2	4	1	5	2	2	1	4	5	1	2	1	1	1	1	1	1	1	1	1	1	1	1	2	1
spp lost		8												1	1				1		1	1	1			1		1
no spp	2 mo	5 mo	5 mo minus road edge
mean	10	10.125	11
median	8	10.5	11

## Sheet: Sheet2
Found only in 5-mo. since deshrubbing	Found in both sections	Found only in 2-mo. since deshrubbing
Fake chrysocoma forb 2	Bromus sp	Gazania krebsiana
lichen	Aristidia distica	Fingeruthia sp.
Erograstus curliva	clover sp.	forb with grass-like flower
Yellow tall flower	fuzzy gentleman	cosmopolitan rosette herb 2
moss	Berkheya sisifolia	cosmopoltian rosette herb 3
little purple complex flower	Chrysochoma siliata	Forb 1
creeping forb	Fake chrysocoma forb 1	mat shrub
matted forb	Un-IDed forb	white flower A
forb with long thin leaves	sedge	succulent
tiny blue flower	Senecio sp
other nettle	Scabiosa columbaria
white Senecio	Helichrysum trilineatum
Wahlenbergia cuspidate	Thimeda triandra
	Festuca caprina
	cosmopolitan rosette herb 1
	Forb 2 bluish
	un-IDed grass
	white flower A
